# Supplementary material for: FTO Positively Regulates Odontoblastic Differentiation via SMOC2 in Human Stem Cells from the Apical Papilla under Inflammatory Microenvironment
Source: Int J Mol Sci. 2024 Apr 5;25(7):4045. doi: 10.3390/ijms25074045 (PMC11012055; doi:10.3390/ijms25074045)
Supplement: Supplementary file 1 [file ijms-25-04045-s001.zip]

Archive with 1 entries (1 files):
- ijms-2914301-supplementary.pdf
